# Supplementary material for: Enhanced cortical bone expansion in Lgals3-deficient mice during aging
Source: Bone Res. 2018 Mar 26;6:7. doi: 10.1038/s41413-017-0003-6 (PMC6416267; doi:10.1038/s41413-017-0003-6)
Supplement: Supplementary file 1 — Supplemental Table 1 [file 41413_2017_3_MOESM1_ESM.xlsx]

## Sheet: Table S1
Supplementary Table 1. Primer sets used for qPCR
Gene sets analyzed	Forward Primer	Reverse Primer
Osteoblast genes
Alpl	5'-AAGGCTTCTTCTTGCTGGTG-3'	5'-GCCTTACCCTCATGATGTCC-3'
Col1a1	5'-GCCTCCCAGAACATCACCTAT-3'	5'-AATTCCTGGTCTGGGGCA-3'
mCSF	5'-CAGCTGCTTCACCAAGGACT-3'	5'-TCATGGAAAGTTCGGACACA-3'
Ocn	5'-CCAAGCAGGAGGGCAATAA-3'	5'-TCGTCACAAGCAGGGTTAAG -3'
Opg	5'-ATGAACAAGTGGCTGTGCTG-3'	5'-CAGTTTCTGGGTCATAATGCAA-3'
Osx	5'-TTTAAACAAACACGATGATGATGA-3'	5'-ATTGGACTTCCCCCTTCTTG-3'
Rankl	5'-TGAAGACACACTACCTGACTCCTG-3'	5'-CCACAATGTGTTGCAGTTCC-3'
Runx2	5'-TGGCTTGGGTTTCAGGTTAG-3'	5'-CCTCCCTTCTCAACCTCTAATG-3'
Sox9	5'-AGAACAAGCCACACGTCAAG-3'	5'-CAGCAGCCTCCAGAGCTT -3'
Adipocyte genes
Cebpa	5'-TCGGTGGACAAGAACAGCAA-3'	5'-TGGTCAACTCCAGCACCTTC-3'
Glut4	5'-AGCGAGTGACTGGAACACTG -3'	5'-TCAATCACCTTCTGTGGGGC-3'
Pgc1a	5'-AGCCGTGACCACTGACAACGAG-3'	5'-GCTGCATGGTTCTGAGTGCTAAG-3'
Pparg	5'-TTGCTGTGGGGATGTCTCAC-3'	5'-AACAGCTTCTCCTTCTCGGC-3'
Pref1	5'-CCTGGCTGTGTCAATGGAGT-3'	5'-CAAGTTCCATTGTTGGCGCA-3'
Ucp1	5'-ACTGCCACACCTCCAGTCATT-3'	5'-CTTTGCCTCACTCAGGATTGG-3'
Signaling genes
Axin2	5'-TCATTTTCCGAGAACCCACCGC-3'	5'-GCTCCAGTTTCAGTTTCTCCAGCC-3'
β-actin	5’-GGAATGGGTCAGAAGGACTC-3’	5’-CATGTCGTCCCAGTTGGTAA-3’
Hes1	5'-TCACCTCGTTCATGCACTC-3'	5'-CAAGCTAGAGAAGGCAGACAT-3'
Hey1	5'-ACTCCGATAGTCCATAGCCA-3'	5'-GTACCCAGTGCCTTTGAGAA-3'
Jag1	5'-TGCTATCAGGTTGAATAGTGTCA-3'	5'-ACCGTAATCGCATCGTACTG-3'
Notch1	5'-AGGATCAGTGGAGTTGTGC-3'	5'-CGTTACATGCAGCAGTTTCTG-3'
Galectin genes
Lgals1	5'-GTAACACCAAGGAAGATGGGACC-3'	5'-TCATGTCCGTCTGGCAGCTTGA-3'
Lgals2	5'-AGGCAAGATCCACAATGATGTGG-3'	5'-CCACCTTCACTGGTGTTACAGAC-3'
Lgals3 (note: downstream of Lgals3-KO mutation)	5'-AACACGAAGCAGGACAATAACTGG-3'	5'-GCAGTAGGTGAGCATCGTTGAC-3'
Lgals4	5'-CTTCAGTCCATCAACTTCCTCGG-3'	5'-GGCAAGGTGTTCATCTGTGGAG-3'
Lgals6	5'-GGGCTTTACAGTCCGAAGAACC-3'	5'-GCGAACCAAACAGTCACCTATGC-3'
Lgals7	5'-AATTCGAGGCATGGTCCCTGAC-3'	5'-GGTGTTGAAGACAACCTCGGAAG-3'
Lgals8	5'-GAGGAGATCACCTACGACATGC-3'	5'-CGTACAGCAGAACATGCCTTCC-3'
Lgals9	5'-CTGGAATCCCTCCTGTGGTGTA-3'	5'-CCTCGTAGCATCTGGCAAGACA-3'
Lgals12	5'-AGGACTGGTCTTGAAAGAGCCG-3'	5'-GCCAGTGTTCTGTCTGTGAAGG-3'

## Sheet: Table S2
Supplementary Table 2. Comparisons of femoral trabecular bone mass and morphology of wild-type (Lgals3+/+), heterozygous (Lgals3KO/+), and mutant (Lgals3KO/KO) mice during aging.a
	Females				Males
Variables comparedb	12 wk	24	36	48	12 wk	24	36	48
BMD (g/cm3)
Wild type	0.19 ± 0.01	0.18 ± 0.01	0.15 ± 0.01	0.13 ± 0.01	0.29 ± 0.01	0.25 ± 0.02	0.23 ± 0.01	0.20 ± 0.01
Heterozygote	0.18 ± 0.01	0.18 ± 0.01	0.16 ± 0.01	0.14 ± 0.01	0.28 ± 0.01	0.26 ± 0.01	0.22 ± 0.01	0.22 ± 0.01
Mutant	0.19 ± 0.01	0.18 ± 0.01	0.17 ± 0.01*	0.15 ± 0.02	0.27 ± 0.01	0.23 ± 0.01	0.25 ± 0.01	0.21 ± 0.01
BV/TV (%)
Wild type	10.1 ± 0.5	6.4 ± 0.7	2.7 ± 0.3	3.4 ± 0.3	28.8 ± 2.7	21.0 ± 3.6	17.2 ± 2.0	12.9 ± 0.6
Heterozygote	8.8 ± 0.7	6.0 ± 0.6	4.3 ± 0.6	3.2 ± 0.2	27.2 ± 2.1	21.7 ± 1.9	14.7 ± 0.9	15.6 ± 1.2
Mutant	10.3 ± 1.2	7.4 ± 0.5	5.8 ± 0.6*	6.3 ± 2.4	26.3 ± 2.5	17.9 ± 1.7	19.3 ± 1.2	14.4 ± 1.3
Tb.Th (mm)
Wild type	0.072 ± 0.001	0.070 ± 0.003	0.069 ± 0.002	0.081 ± 0.003	0.087 ± 0.004	0.081 ± 0.006	0.085 ± 0.004	0.090 ± 0.003
Heterozygote	0.067 ± 0.001	0.071 ± 0.002	0.073 ± 0.003	0.084 ± 0.003	0.085 ± 0.003	0.086 ± 0.004	0.087 ± 0.002	0.094 ± 0.004
Mutant	0.072 ± 0.002	0.072 ± 0.001	0.079 ± 0.002*	0.088 ± 0.007	0.081 ± 0.003	0.075 ± 0.002	0.092 ± 0.002	0.088 ± 0.003
Tb.Sp (mm)
Wild type	0.29 ± 0.01	0.32 ± 0.01	0.42 ± 0.01	0.48 ± 0.0	0.19 ± 0.01	0.22 ± 0.01	0.27 ± 0.01	0.30 ± 0.01
Heterozygote	0.29 ± 0.01	0.33 ± 0.01	0.41 ± 0.01	0.50 ± 0.01	0.19 ± 0.01	0.22 ± 0.01	0.29 ± 0.01	0.29 ± 0.01
Mutant	0.28 ± 0.01	0.31 ± 0.01	0.38 ± 0.01*	0.48 ± 0.03	0.19 ± 0.01	0.22 ± 0.01	0.26 ± 0.01	0.30 ± 0.01
Tb.N (mm-1)
Wild type	1.4 ± 0.1	0.9 ± 0.1	0.4 ± 0.1	0.4 ± 0.1	3.2 ± 0.2	2.4 ± 0.3	2.0 ± 0.2	1.4 ± 0.1
Heterozygote	1.3 ± 0.1	0.8 ± 0.1	0.6 ± 0.1	0.4 ± 0.1	3.2 ± 0.2	2.5 ± 0.2	1.7 ± 0.1	1.7 ± 0.1
Mutant	1.4 ± 0.2	1.0 ± 0.1	0.7 ± 0.1*	0.6 ± 0.2	3.2 ± 0.2	2.3 ± 0.2	2.1 ± 0.1	1.6 ± 0.1
Conn.D (mm-3)
Wild type	39.7 ± 4.1	14.4 ± 1.8	4.9 ± 0.5	5.4 ± 0.8	126.2 ± 8.9	66.6 ± 10.1	45.2 ± 5.3	25.5 ± 1.9
Heterozygote	29.3 ± 2.8	14.8 ± 2.9	8.5 ± 1.2	5.1 ± 0.6	128.8 ± 9.8	75.5 ± 8.9	33.5 ± 3.0*	33.6 ± 3.4*
Mutant	40.8 ± 7.4	17.5 ± 2.4	10.8 ± 1.3	8.2 ± 2.3	133.0 ± 10.0	74.3 ± 7.0	46.8 ± 3.6	31.0 ± 2.9
Growth plate height (mm)
Wild type	166.15 ± 21.33	141.11 ± 10.40	92.38 ± 7.74	88.95 ± 2.70	154.29 ± 16.37	139.97 ± 13.14	103.72 ± 3.38	93.42 ± 5.67
Heterozygote	145.33 ± 7.55	135.59 ± 11.71	116.10 ± 9.35*	103.84 ± 6.36	129.03 ± 4.47	136.28 ± 8.03	103.86 ± 4.01	107.05 ± 12.52
Mutant	163.54 ± 23.20	128.18 ± 7.77	111.82 ± 9.62	113.83 ± 6.21*	125.75 ± 11.43	132.77 ± 11.74	117.01 ± 5.44	100.58 ± 4.91
aValues are expressed as mean ± S.E.M. (n = 7-14). Holm-Sidak post-hoc analysis adjusted p-values; bold values highlight *p < 0.05, **p < 0.01, *** p < 0.001.
bBMD = bone mineral density; BV/TV = bone volume/total volume; Tb.Th = trabecular thickness; Tb.Sp = trabecular spacing; Tb.N = trabecular number; Conn.D = connectivity density.

## Sheet: Table S3
Supplementary Table 3. Comparisons of L3 vertebral trabecular bone mass and morphology of wild-type (Lgals3+/+), heterozygous (Lgals3KO/+), and mutant (Lgals3KO/KO) mice during aging.a
	Females				Males
Variables comparedb	12 wk	24	36	48	12 wk	24	36	48
BMD (g/cm3)
Wild type	0.24 ± 0.01	0.21 ± 0.01	0.18 ± 0.01	0.19 ± 0.01	0.29 ± 0.01	0.26 ± 0.01	0.24 ± 0.01	0.22 ± 0.01
Heterozygote	0.25 ± 0.01	0.22 ± 0.01	0.19 ± 0.01	0.16 ± 0.01	0.28 ± 0.01	0.28 ± 0.01	0.25 ± 0.01	0.24 ± 0.01
Mutant	0.26 ± 0.01	0.23 ± 0.01	0.21 ± 0.01*	0.20 ± 0.03	0.27 ± 0.01	0.25 ± 0.01	0.25 ± 0.01	0.23 ± 0.01
BV/TV (%)
Wild type	25.6 ± 1.5	19.8 ± 1.7	14.4 ± 0.9	17.1 ± 1.8	36.2 ± 1.9	29.0 ± 2.0	26.8 ± 1.9	20.9 ± 1.1
Heterozygote	27.4 ± 1.2	20.6 ± 1.3	16.6 ± 1.3	12.0 ± 1.0	34.1 ± 1.7	32.9 ± 1.8	26.9 ± 1.1	26.6 ± 1.4
Mutant	29.4 ± 1.5	23.1 ± 0.6	19.4 ± 1.5*	17.8 ± 3.8	32.5 ± 1.9	28.7 ± 1.5	27.9 ± 1.0	23.3 ± 1.5
Tb.Th (mm)
Wild type	0.078 ± 0.002	0.082 ± 0.002	0.078 ± 0.001	0.084 ± 0.003	0.080 ± 0.003	0.075 ± 0.003	0.076 ± 0.003	0.071 ± 0.002
Heterozygote	0.078 ± 0.001	0.083 ± 0.001	0.082 ± 0.003	0.081 ± 0.002	0.078 ± 0.002	0.083 ± 0.002*	0.078 ± 0.002	0.078 ± 0.001
Mutant	0.080 ± 0.001	0.084 ± 0.001	0.088 ± 0.002***	0.091 ± 0.006	0.077 ± 0.003	0.075 ± 0.002	0.078 ± 0.001	0.075 ± 0.002
Tb.Sp (mm)
Wild type	0.23 ± 0.01	0.29 ± 0.01	0.34 ± 0.01	0.35 ± 0.02	0.16 ± 0.01	0.19 ± 0.01	0.20 ± 0.01	0.22 ± 0.01
Heterozygote	0.22 ± 0.01	0.30 ± 0.01	0.36 ± 0.01	0.40 ± 0.01*	0.17 ± 0.01	0.19 ± 0.01	0.20 ± 0.01	0.21 ± 0.01
Mutant	0.22 ± 0.01	0.28 ± 0.01	0.32 ± 0.02	0.35 ± 0.02	0.18 ± 0.01	0.20 ± 0.01	0.21 ± 0.01	0.23 ± 0.01
Tb.N (mm-1)
Wild type	3.3 ± 0.1	2.4 ± 0.2	1.8 ± 0.1	2.0 ± 0.2	4.5 ± 0.1	3.8 ± 0.1	3.5 ± 0.1	2.9 ± 0.1
Heterozygote	3.5 ± 0.1	2.5 ± 0.1	2.0 ± 0.1	1.5 ± 0.1*	4.3 ± 0.1	3.9 ± 0.1	3.4 ± 0.1	3.4 ± 0.1
Mutant	3.7 ± 0.2	2.7 ± 0.1	2.2 ± 0.2	1.8 ± 0.2	4.2 ± 0.1	3.8 ± 0.1	3.5 ± 0.1	3.1 ± 0.2
Conn.D (mm-3)
Wild type	94.7 ± 4.9	44.6 ± 4.0	23.1 ± 3.4	27.1 ± 4.6	159.9 ± 5.1	120.7 ± 4.8	94.8 ± 4.6	76.5 ± 3.8
Heterozygote	91.1 ± 2.4	45.6 ± 3.7	28.4 ± 3.6	16.6 ± 2.1	151.2 ± 3.5	110.6 ± 4.6	88.1 ± 4.3	87.5 ± 6.3
Mutant	104.8 ± 7.2	51.0 ± 2.5	31.0 ± 3.3	20.6 ± 3.2	151.1 ± 6.5	116.2 ± 4.9	93.0 ± 4.6	74.3 ± 6.5
Vertebral length (mm)
Wild type	3.20 ± 0.03	3.31 ± 0.03	3.37 ± 0.03	3.61 ± 0.04	3.19 ± 0.03	3.41 ± 0.03	3.44 ± 0.03	3.59 ± 0.02
Heterozygote	3.11 ± 0.04	3.24 ± 0.03	3.41 ± 0.04	3.57 ± 0.04	3.15 ± 0.02	3.39 ± 0.02	3.52 ± 0.03	3.65 ± 0.02
Mutant	3.14 ± 0.03	3.33 ± 0.03	3.48 ± 0.04	3.58 ± 0.05	3.18 ± 0.03	3.37 ± 0.03	3.51 ± 0.03	3.65 ± 0.02
aValues are expressed as mean ± S.E.M. (n = 7-14). Holm-Sidak post-hoc analysis adjusted p-values; bold values highlight *p < 0.05, **p < 0.01, *** p < 0.001.
bBMD = bone mineral density; BV/TV = bone volume/total volume; Tb.Th = trabecular thickness; Tb.Sp = trabecular spacing; Tb.N = trabecular number; Conn.D = connectivity density.

## Sheet: Table S4
Supplementary Table 4. Comparisons of trabecular bone mass and morphology at 36 wk of wild-type (Lgals3+/+), heterozygous (Lgals3∆/+), and mutant (Lgals3∆/∆) mice.a
	Females			Males
Variables comparedb	Wildtype	Heterozygote	Mutant	Wildtype	Heterozygote	Mutant
Femur
BMD (g/cm3)	0.10 ± 0.01	0.10 ± 0.01	0.14 ± 0.02*	0.16 ± 0.01	0.18 ± 0.01	0.16 ± 0.01
BV/TV (%)	4.3 ± 0.4	4.4 ± 0.6	8.4 ± 1.4*	11.0 ± 1.4	12.8 ± 1.1	10.6 ± 1.4
Tb.Th (mm)	0.057 ± 0.002	0.060 ± 0.002	0.065 ± 0.003**	0.062 ± 0.002	0.064 ± 0.001	0.064 ± 0.002
Tb.Sp (mm)	0.38 ± 0.01	0.41 ± 0.02	0.34 ± 0.02	0.28 ± 0.01	0.28 ± 0.02	0.31 ± 0.02
Tb.N (mm-1)	0.8 ± 0.1	0.7 ± 0.1	1.3 ± 0.2	1.8 ± 0.2	2.0 ± 0.2	1.6 ± 0.2
Conn.D (mm-3)	29.2 ± 5.0	23.1 ± 4.0	46.2 ± 8.1	69.1 ± 11.8	79.9 ± 9.7	60.1 ± 9.9
L3
BMD (g/cm3)	0.13 ± 0.01	0.12 ± 0.01	0.16 ± 0.01*	0.14 ± 0.01	0.15 ± 0.01	0.14 ± 0.01
BV/TV (%)	12.0 ± 0.9	11.9 ± 1.2	12.9 ± 1.4	14.2 ± 1.5	15.3 ± 0.9	14.7 ± 1.1
Tb.Th (mm)	0.053 ± 0.001	0.053 ± 0.001	0.055 ± 0.001	0.051 ± 0.001	0.051 ± 0.001	0.053 ± 0.001
Tb.Sp (mm)	0.31 ± 0.02	0.29 ± 0.01	0.29 ± 0.01	0.25 ± 0.01	0.24 ± 0.01	0.25 ± 0.01
Tb.N (mm-1)	2.3 ± 0.2	2.2 ± 0.2	2.3 ± 0.2	2.8 ± 0.3	3.0 ± 0.2	2.8 ± 0.2
Conn.D (mm-3)	77.5 ± 8.0	73.4 ± 9.1	71.7 ± 9.3	112.9 ± 14.5	125.3 ± 8.6	106.5 ± 11.5
Vertebral length (mm)	3.50 ± 0.03	3.54 ± 0.04	3.63 ± 0.05*	3.64 ± 0.04	3.59 ± 0.02	3.59 ± 0.03
aValues are expressed as mean ± S.E.M. (n = 10-12). Holm-Sidak post-hoc analysis adjusted p-values compared to wild type; bold values highlight *p < 0.05, **p < 0.01.
bBMD = bone mineral density; BV/TV = bone volume/total volume; Tb.Th = trabecular thickness; Tb.Sp = trabecular spacing; Tb.N = trabecular number; Conn.D = connectivity density.

## Sheet: Table S5
Supplementary Table 5. Comparisons of femoral cortical bone parameters of wild-type (Lgals3+/+), heterozygous (Lgals3KO/+), and mutant (Lgals3KO/KO) mice during aging.a
	Females				Males
Variables comparedb	12 wk	24	36	48	12 wk	24	36	48
Diaphysis length (mm)
Wild type	12.44 ± 0.08	13.14 ± 0.05	13.15 ± 0.07	13.33 ± 0.09	12.18 ± 0.10	13.03 ± 0.23	13.03 ± 0.08	13.03 ± 0.05
Heterozygote	12.27 ± 0.06	13.02 ± 0.08	13.19 ± 0.06	13.32 ± 0.08	12.35 ± 0.08	12.80 ± 0.08	13.01 ± 0.07	13.02 ± 0.04
Mutant	12.38 ± 0.08	13.05 ± 0.12	13.22 ± 0.07	13.23 ± 0.08	12.35 ± 0.07	12.90 ± 0.17	12.99 ± 0.08	13.07 ± 0.07
TMD (g/cm3)
Wild type	1.01 ± 0.01	1.08 ± 0.01	1.09 ± 0.01	1.08 ± 0.01	1.01 ± 0.01	1.02 ± 0.01	1.03 ± 0.01	1.02 ± 0.01
Heterozygote	1.03 ± 0.01	1.07 ± 0.01	1.09 ± 0.01	1.06 ± 0.01	1.00 ± 0.01	1.04 ± 0.01	1.05 ± 0.01	1.03 ± 0.01
Mutant	1.00 ± 0.01	1.09 ± 0.01	1.09 ± 0.01	1.08 ± 0.01	1.00 ± 0.01	1.02 ± 0.01	1.04 ± 0.01	1.03 ± 0.01
T.Ar (mm2)
Wild type	1.70 ± 0.04	1.72 ± 0.04	1.78 ± 0.04	1.94 ± 0.05	2.15 ± 0.07	2.09 ± 0.10	2.17 ± 0.10	2.36 ± 0.05
Heterozygote	1.66 ± 0.03	1.69 ± 0.03	1.85 ± 0.04	2.07 ± 0.04	2.04 ± 0.07	2.08 ± 0.07	2.36 ± 0.04*	2.47 ± 0.05
Mutant	1.73 ± 0.04	1.76 ± 0.03	1.97 ± 0.04*	2.11 ± 0.04*	1.98 ± 0.08	2.05 ± 0.07	2.31 ± 0.07*	2.43 ± 0.07
B.Ar (mm2)
Wild type	0.78 ± 0.02	0.91 ± 0.02	0.91 ± 0.02	0.91 ± 0.03	0.99 ± 0.04	0.97 ± 0.04	0.94 ± 0.04	0.95 ± 0.02
Heterozygote	0.78 ± 0.01	0.89 ± 0.01	0.93 ± 0.02	0.92 ± 0.03	0.95 ± 0.03	0.96 ± 0.03	1.02 ± 0.02	1.02 ± 0.02
Mutant	0.78 ± 0.03	0.92 ± 0.02	1.00 ± 0.02*	0.97 ± 0.03	0.91 ± 0.04	0.92 ± 0.02	1.00 ± 0.03	1.00 ± 0.03
B.Ar/T.Ar (%)
Wild type	45.8 ± 0.6	53.0 ± 0.6	51.0 ± 0.5	46.9 ± 0.8	45.9 ± 0.9	46.4 ± 0.8	43.5 ± 1.6	40.3 ± 0.4
Heterozygote	46.9 ± 0.5	52.6 ± 0.5	50.2 ± 0.7	44.7 ± 0.6*	46.5 ± 0.8	46.1 ± 0.4	43.0 ± 0.5	41.4 ± 0.7
Mutant	45.3 ± 1.0	52.1 ± 0.6	50.8 ± 0.9	45.7 ± 0.9	46.3 ± 0.5	45.3 ± 0.8	43.4 ± 1.2	41.2 ± 0.7
M.Ar (mm2)
Wild type	0.92 ± 0.03	0.81 ± 0.03	0.87 ± 0.02	1.03 ± 0.03	1.16 ± 0.04	1.12 ± 0.06	1.23 ± 0.08	1.41 ± 0.03
Heterozygote	0.88 ± 0.02	0.80 ± 0.02	0.92 ± 0.02	1.14 ± 0.02*	1.10 ± 0.04	1.12 ± 0.04	1.35 ± 0.03	1.45 ± 0.04
Mutant	0.94 ± 0.02	0.84 ± 0.01	0.97 ± 0.03	1.14 ± 0.02*	1.06 ± 0.04	1.12 ± 0.05	1.31 ± 0.06	1.43 ± 0.05
Ct.Th (mm)
Wild type	0.18 ± 0.01	0.21 ± 0.01	0.21 ± 0.01	0.19 ± 0.01	0.19 ± 0.01	0.18 ± 0.01	0.18 ± 0.01	0.17 ± 0.01
Heterozygote	0.18 ± 0.01	0.21 ± 0.01	0.20 ± 0.01	0.19 ± 0.01	0.19 ± 0.01	0.19 ± 0.01	0.18 ± 0.01	0.18 ± 0.01
Mutant	0.17 ± 0.01	0.21 ± 0.01	0.21 ± 0.01	0.20 ± 0.01	0.19 ± 0.01	0.18 ± 0.01	0.18 ± 0.01	0.18 ± 0.01
Diameter (mm)
Wild type	0.99 ± 0.01	1.08 ± 0.01	1.07 ± 0.01	1.07 ± 0.02	1.09 ± 0.02	1.10 ± 0.02	1.06 ± 0.02	1.09 ± 0.01
Heterozygote	1.00 ± 0.01	1.06 ± 0.01	1.09 ± 0.01	1.08 ± 0.02	1.09 ± 0.02	1.07 ± 0.01	1.12 ± 0.01*	1.11 ± 0.02
Mutant	1.00 ± 0.02	1.08 ± 0.01	1.12 ± 0.02	1.11 ± 0.02	1.06 ± 0.02	1.07 ± 0.01	1.10 ± 0.01*	1.12 ± 0.02
MMI polar (mm4)
Wild type	0.34 ± 0.02	0.38 ± 0.02	0.40 ± 0.02	0.44 ± 0.02	0.56 ± 0.04	0.53 ± 0.05	0.54 ± 0.04	0.59 ± 0.03
Heterozygote	0.33 ± 0.01	0.37 ± 0.01	0.43 ± 0.02	0.49 ± 0.02	0.51 ± 0.03	0.52 ± 0.03	0.63 ± 0.02*	0.67 ± 0.02
Mutant	0.35 ± 0.02	0.40 ± 0.02	0.49 ± 0.02*	0.52 ± 0.03	0.48 ± 0.04	0.50 ± 0.03	0.61 ± 0.03	0.65 ± 0.03
MMI max (mm4)
Wild type	0.23 ± 0.01	0.25 ± 0.01	0.26 ± 0.01	0.28 ± 0.01	0.39 ± 0.03	0.36 ± 0.03	0.37 ± 0.03	0.39 ± 0.02
Heterozygote	0.22 ± 0.01	0.24 ± 0.01	0.28 ± 0.01	0.31 ± 0.02	0.34 ± 0.02	0.35 ± 0.02	0.42 ± 0.02	0.45 ± 0.02
Mutant	0.24 ± 0.01	0.26 ± 0.01	0.33 ± 0.01*	0.33 ± 0.02	0.33 ± 0.02	0.35 ± 0.02	0.41 ± 0.02	0.43 ± 0.02
MMI min (mm4)
Wild type	0.11 ± 0.01	0.13 ± 0.01	0.14 ± 0.01	0.16 ± 0.01	0.17 ± 0.01	0.17 ± 0.02	0.17 ± 0.01	0.20 ± 0.01
Heterozygote	0.11 ± 0.01	0.13 ± 0.01	0.15 ± 0.01	0.18 ± 0.01	0.16 ± 0.01	0.17 ± 0.01	0.21 ± 0.01**	0.22 ± 0.01
Mutant	0.12 ± 0.01	0.14 ± 0.01	0.16 ± 0.01*	0.19 ± 0.01	0.15 ± 0.01	0.16 ± 0.01	0.20 ± 0.01*	0.21 ± 0.01
Max force (N)
Wild type	25.8 ± 1.0	31.8 ± 0.6	30.2 ± 1.2	30.1 ± 1.3	31.9 ± 1.2	31.7 ± 1.9	27.7 ± 1.1	25.4 ± 1.0
Heterozygote	26.0 ± 0.6	28.9 ± 0.7	29.6 ± 0.9	27.3 ± 1.1	31.4 ± 1.2	31.0 ± 1.1	29.1 ± 1.1	26.7 ± 1.1
Mutant	24.3 ± 1.2	32.3 ± 1.0	30.5 ± 0.9	30.6 ± 1.0	30.8 ± 1.4	28.3 ± 1.1	27.8 ± 0.7	25.2 ± 1.2
Max stress (MPa)
Wild type	109.7 ± 5.5	128.0 ± 5.9	111.2 ± 3.3	97.6 ± 4.5	96.8 ± 4.3	101.9 ± 6.3	82.7 ± 4.2	65.2 ± 2.5
Heterozygote	109.9 ± 2.5	115.7 ± 3.8	103.7 ± 3.0	79.2 ± 3.2***	102.7 ± 2.8	98.1 ± 4.1	74.6 ± 2.6	64.0 ± 2.9
Mutant	100.5 ± 4.0	121.6 ± 4.6	100.0 ± 4.2	86.2 ± 3.0*	108.8 ± 4.7	95.0 ± 4.0	74.8 ± 4.4	64.7 ± 3.8
Stiffness (N/mm)
Wild type	110.6 ± 8.5	198.7 ± 8.6	193.2 ± 9.4	197.3 ± 10.7	143.8 ± 6.9	197.1 ± 11.6	176.3 ± 13.8	173.3 ± 13.6
Heterozygote	131.7 ± 6.6	163.7 ± 7.2*	167.7 ± 11.5	186.8 ± 11.7	148.3 ± 8.5	179.3 ± 10.3	195.1 ± 9.2	185.3 ± 14.4
Mutant	116.4 ± 9.0	177.1 ± 8.3	183.8 ± 10.3	203.7 ± 12.5	137.2 ± 7.2	162.9 ± 9.3*	173.6 ± 9.2	173.0 ± 13.3
Elastic modulus (GPa)
Wild type	4.2 ± 0.2	6.7 ± 0.3	6.0 ± 0.2	5.4 ± 0.3	3.7 ± 0.3	5.2 ± 0.3	4.5 ± 0.4	3.7 ± 0.3
Heterozygote	5.1 ± 0.2*	5.6 ± 0.3*	4.8 ± 0.3**	4.5 ± 0.3*	4.0 ± 0.1	4.8 ± 0.3	4.1 ± 0.2	3.7 ± 0.3
Mutant	4.4 ± 0.3	5.6 ± 0.4*	4.9 ± 0.2**	4.6 ± 0.2	4.1 ± 0.2	4.6 ± 0.2	3.8 ± 0.2	3.6 ± 0.3
aValues are expressed as mean ± S.E.M. (n = 7-14). Holm-Sidak post-hoc analysis adjusted p-values compared to wild type; bold values highlight *p < 0.05, **p < 0.01, *** p < 0.001.
bTMD = tissue mineral density; T.Ar = total area; B.Ar = bone area; M.Ar = marrow area; Ct.Th = cortical thickness; MMI = mean moment of inertia.

## Sheet: Table S6
Supplementary Table 6. Comparisons of cortical bone parameters at 36 wk of wild-type (Lgals3+/+), heterozygous (Lgals3∆/+), and mutant (Lgals3∆/∆) mice.a
	Females			Males
Variables comparedb	Wildtype	Heterozygote	Mutant	Wildtype	Heterozygote	Mutant
Diaphysis length (mm)	12.82 ± 0.11	12.86 ± 0.14	12.89 ± 0.12	12.82 ± 0.07	12.95 ± 0.07	12.99 ± 0.09
TMD (g/cm3)	1.10 ± 0.01	1.10 ± 0.01	1.11 ± 0.01	1.06 ± 0.01	1.06 ± 0.01	1.06 ± 0.01
T.Ar (mm2)	1.69 ± 0.05	1.73 ± 0.05	1.85 ± 0.07	2.25 ± 0.07	2.15 ± 0.06	2.12 ± 0.06
B.Ar (mm2)	0.86 ± 0.02	0.90 ± 0.02	0.96 ± 0.03*	1.00 ± 0.03	0.99 ± 0.02	0.96 ± 0.04
B.Ar/T.Ar (%)	51.3 ± 1.5	52.3 ± 0.8	52.2 ± 1.2	44.8 ± 1.2	46.2 ± 1.0	45.6 ± 1.5
M.Ar (mm2)	0.83 ± 0.05	0.83 ± 0.03	0.89 ± 0.04	1.25 ± 0.06	1.16 ± 0.05	1.15 ± 0.05
Ct.Th (mm)	0.20 ± 0.01	0.21 ± 0.01	0.22 ± 0.01	0.19 ± 0.01	0.20 ± 0.01	0.19 ± 0.01
Diameter (mm)	1.05 ± 0.01	1.07 ± 0.01	1.11 ± 0.02*	1.13 ± 0.02	1.12 ± 0.01	1.11 ± 0.02
MMI polar (mm4)	0.36 ± 0.01	0.38 ± 0.02	0.44 ± 0.03	0.59 ± 0.04	0.55 ± 0.02	0.53 ± 0.03
MMI max (mm4)	0.22 ± 0.01	0.24 ± 0.01	0.28 ± 0.02	0.39 ± 0.02	0.36 ± 0.02	0.34 ± 0.02
MMI min (mm4)	0.13 ± 0.01	0.14 ± 0.01	0.16 ± 0.01	0.20 ± 0.01	0.19 ± 0.01	0.18 ± 0.01
Max force (N)	34.1 ± 1.0	31.4 ± 0.9	34.1 ± 1.6	34.4 ± 1.8	32.5 ± 0.9	31.9 ± 1.7
Max stress (MPa)	132.2 ± 7.0	119.1 ± 6.3	119.2 ± 5.7	93.2 ± 5.1	93.5 ± 5.0	93.8 ± 6.3
Stiffness (N/mm)	248.7 ± 13.1	230.7 ± 8.0	250.1 ± 13.1	242.2 ± 10.1	246.0 ± 8.3	217.5 ± 17.5
Elastic modulus (GPa)	8.3 ± 0.4	7.4 ± 0.4	7.2 ± 0.4	5.4 ± 0.4	5.7 ± 0.3	5.3 ± 0.5
Porosity (%)	0.011 ± 0.01	0.096 ± 0.09	0.016 ± 0.01	0.096 ± 0.05	0.056 ± 0.02	0.049 ± 0.03
Pore thickness (mm)	0.015 ± 0.01	0.017 ± 0.01	0.018 ± 0.01	0.028 ± 0.01	0.026 ± 0.01	0.020 ± 0.01
aValues are expressed as mean ± S.E.M. (n = 10-12). Holm-Sidak post-hoc analysis adjusted p-values compared to wild type; bold values highlight *p < 0.05.
bTMD = tissue mineral density; T.Ar = total area; B.Ar = bone area; M.Ar = marrow area; Ct.Th = cortical thickness; MMI = mean moment of inertia.
